# Supplementary material for: A Finite Element Method for Modeling Diffusion and Drug Release from Nanocellulose/Nanoporous Silicon Composites
Source: Pharmaceutics. 2025 Jan 16;17(1):120. doi: 10.3390/pharmaceutics17010120 (PMC11768136; doi:10.3390/pharmaceutics17010120)
Supplement: Supplementary file 1 [file pharmaceutics-17-00120-s001.zip]

Archive with 1 entries (1 files):
- pharmaceutics-3400188-supplementary.xlsx
