# Supplementary material for: A Finite Element Method for Modeling Diffusion and Drug Release from Nanocellulose/Nanoporous Silicon Composites
Source: Pharmaceutics. 2025 Jan 16;17(1):120. doi: 10.3390/pharmaceutics17010120 (PMC11768136; doi:10.3390/pharmaceutics17010120)
Supplement: Supplementary file 1 [file pharmaceutics-17-00120-s001.zip › pharmaceutics-3400188-supplementary.xlsx]

## Sheet: Hoja1
	A Finite Element Method for Modeling Diffusion and Drug Release from Nanocellulose/Nanoporous Silicon Composites
	Paulo Zúñiga, Marcelo Aravena, Silvia Ponce, Jacobo Hernandez-Montelongo
	Table S1. Experimental methylene blue (MB) release data from nanocellulose/nanoporous silicon (NC/nPSi) composites with varying
	nPSi percentages in phosphate-buffered saline (PBS) at 37°C, pH 7.4, and 100 RPM.
		Cumulative release (ug MB /cm2)
	Time (h)	NC	SD	NC/nPSi 0.1%	SD	NC/nPSi 0.5%	SD	NC/nPSi 1.0%	SD
	0	0	0	0	0	0	0	0	0
	0.083	24.0236	8.73802	28.6916	5.78685	9.47185	4.31834	7.11759	1.06159
	0.25	32.4665	7.39718	34.3946	3.57158	15.6416	5.34135	11.8464	1.53106
	0.5	35.6529	6.00812	36.5865	1.73392	18.7265	5.28319	14.6472	1.7671
	1	37.2359	5.02461	37.8448	0.766134	20.8778	4.84303	17.1435	1.53227
	2	37.8245	4.2189	38.4942	1.41137	27.8189	2.23793	26.8853	1.11661
	3	39.9555	4.23862	41	2.38857	32.0606	0.213825	35.3079	3.69303
	4	40	4.12905	41	2.85733	32.5883	0.770957	36.5865	4.26724
	5	40	3.92751	41	2.90408	32.7506	1.80206	37.5606	4.42923
	6	40	3.6391	41	2.77483	33	1.49678	38	4.27173
	Table S2. Cumulative release of methylene blue (MB).
		Cumulative release (%)
	Time (h)	NC	NC/nPSi 0.1%	NC/nPSi 0.5%	NC/nPSi 1.0%
	0	0	0	0	0
	0.083	60.0591	69.9794	28.7026	18.7305
	0.25	81.1663	83.8892	47.3989	31.1748
	0.5	89.1322	89.2353	56.7471	38.5452
	1	93.0898	92.3043	63.2662	45.1145
	2	94.5612	93.8884	84.2996	70.7507
	3	99.8888	100	97.1533	92.9154
	4	100	100	98.7524	96.2802
	5	100	100	99.2444	98.8438
	6	100	100	100	100
